# Supplementary material for: Sea Cucumber-Derived Peptides Alleviate Oxidative Stress in Neuroblastoma Cells and Improve Survival in C. elegans Exposed to Neurotoxic Paraquat
Source: Oxid Med Cell Longev. 2021 Apr 19;2021:8842926. doi: 10.1155/2021/8842926 (PMC8075690; doi:10.1155/2021/8842926)
Supplement: Supplementary Materials — Figure S1: sea cucumber-derived peptides reduce ROS in H2O2-treated cells. SH-SY5Y cells were grown in 96-well cell culture dishes until they reached 60-70% confluency. Cells were treated with 50 μM peptides and were incubated for 24 h at 37°C. As a positive control, cells were also treated with 50 μM glutathione (GSH). After incubation, cellular oxidative stress was induced by treating cells with 2 mM H2O2 for 3 h at 37°C. Cells were then washed three times with PBS before labelling them with 1 μM CM-H2DCFDA for 30 min at 37°C. Fluorescence intensity in SH-SY5Y cells was measured using the Envision Multilabel plate reader at Ex/Em 492/527 nm wavelength. Statistical significance was determined by Tukey one-way ANOVA. ∗∗P < 0.01. Error bars show SD. Experiments were repeated three times. Figure S2: sea cucumber-derived peptides colocalise with lysosomes. Lysosomes in SH-SY5Y cells were labelled with LAMP1-GFP before incubation with 50 μM rhodamine B-labelled peptides TP-WW-620, TP-WW-621, and TP-WW-623 at 37°C. Shown are images of cells recorded on day 3 to illustrate the level of colocalisation of peptides and lysosomes. Figure S3: sea cucumber-derived peptides protect against apoptotic and necrotic cell death. SH-SY5Y cells were grown in Lab-Tek dishes until they reached 60-70% confluency. Cells were treated with 50 μM peptides and were incubated for 24 h at 37°C. As a positive control, cells were also treated with 50 μM glutathione (GSH). After incubation, cellular oxidative stress was induced by treating cells with 2 mM H2O2 for 3 h at 37°C. Cells were then washed three times with PBS before labelling them with 1 μl Apopxin Green Indicator for apoptosis assay, or 1 μl 7-AAD for necrotic assay, for 30 min at 37°C before imaging according to the manufacturer's protocol. 200 cells were counted for each condition in each experiment for three repeats. Statistical significance was determined by Tukey one-way ANOVA. ∗∗∗∗P < 0.0001, ∗∗P < 0.001, and ∗∗P < 0.01. Error bar [file 8842926.f1.zip]

Archive with 2 entries (2 files):
- 8842926.f1.docx
- S Video 1.mov
